# Supplementary material for: PINK1-Dependent Mitophagy Inhibits Elevated Ubiquitin Phosphorylation Caused by Mitochondrial Damage
Source: J Med Chem. 2023 May 30;66(11):7645–56. doi: 10.1021/acs.jmedchem.3c00555 (PMC10258795; doi:10.1021/acs.jmedchem.3c00555)
Supplement: Supplementary file 1 — jm3c00555_si_001.csv [file jm3c00555_si_001.csv]

Compound	SMILES
1	C1(N=CN2)=C2N=CN=C1NCC3=CC=CO3
2	OC[C@H]([C@H]1O)O[C@H]([C@@H]1O)N2C=NC3=C2N=CN=C3NCC4=CC=CO4
3	O[C@@H]1[C@@H](COP(OP(OP(O)(O)=O)(O)=O)(O)=O)O[C@H]([C@@H]1O)N2C=NC3=C2N=CN=C3NCC4=CC=CO4
8a	CNC1=NC=NC2=C1N=CN2
8b	CC(C)NC1=NC=NC2=C1N=CN2
8c	C1(N=CN2)=C2N=CN=C1NCC3=CC=CC=C3
8d	OC(C=C1)=CC=C1CCNC2=NC=NC3=C2N=CN3
8e	C1(N=CN2)=C2N=CN=C1NC3CCCC3
8f	CC(C)(C)CNC1=NC=NC2=C1N=CN2
9a	CNC1=NC=NC2=C1N=CN2[C@@H]([C@@H]3O)O[C@@H]([C@H]3O)CO
9b	OC[C@H]([C@H]1O)O[C@H]([C@@H]1O)N2C=NC3=C2N=CN=C3NC(C)C
9c	OC[C@H]([C@H]1O)O[C@H]([C@@H]1O)N2C=NC3=C2N=CN=C3NCC4=CC=CC=C4
9d	OC[C@H]([C@H]1O)O[C@H]([C@@H]1O)N2C=NC3=C2N=CN=C3NCCC4=CC=C(O)C=C4
9e	OC[C@H]([C@H]1O)O[C@H]([C@@H]1O)N2C=NC3=C2N=CN=C3NC4CCCC4
9f	OC[C@H]([C@H]1O)O[C@H]([C@@H]1O)N2C=NC3=C2N=CN=C3NCC(C)(C)C
